# Supplementary material for: First report of community dynamics of arbuscular mycorrhizal fungi in radiocesium degradation lands after the Fukushima-Daiichi Nuclear disaster in Japan
Source: Sci Rep. 2019 Jun 3;9:8240. doi: 10.1038/s41598-019-44665-7 (PMC6546702; doi:10.1038/s41598-019-44665-7)
Supplement: Supplementary file 1 — Table S1-S3 [file 41598_2019_44665_MOESM1_ESM.xlsx]

## Sheet: Table S1
Table S1: Physical and chemical characteristics of the 137Cs contaminated soil before the first cropping season (2013).
Soil chemical parameters	Experimental site
	Paddy field	Upland (grassland)
Particle size distribution
% Gravel (>2 mm)	–	–
% Sand (0.02–2 mm)	52.6 ± 0.29	49.5 ± 0.12
% Coarse (0.2–2 mm)	19.3 ± 0.20	16.0 ± 0.17
% Fine (0.02–0.2 mm)	33.3 ± 0.20	33.5 ± 0.12
% Silt (0.02–0.002 mm)	20.6 ± 0.15	19.7 ± 0.17
% Clay (<0.002 mm)	26.8 ± 0.21	30.8 ± 0.12
Texture	Light clay	Light clay
Dry soil bulk density (g cm−3)	0.81 ± 0.00	0.94 ± 0.00
pH (H2O)	5.73 ± 0.03	5.97 ± 0.03
Total N (g kg−1)	4.90 ± 0.06	3.28 ± 0.19
Total K (g kg−1)	2.15 ± 0.13	2.99 ± 0.22
Total P (P2O5, g kg−1)	7.40 ± 0.21	4.32 ± 0.16
Humus (g kg−1)	106.0 ± 5.51	58.5 ± 1.80
Exchangeable K (cmol(+) kg−1)	0.81 ± 0.03	1.64 ± 0.05
Radioactivity (kBq m−2 soil) 137Cs	3404 ± 6.6	3322 ± 5.0
These data were adapted from Kang et al. (2017).

## Sheet: Table S2
Table S2: The Glomeromycotina taxonomic distributions of the obtained sequences in root samples.
OTUs names	Accession No.	Description	Identity (%)
OTU1018	HG425786	Uncultured Glomus partial 18S rRNA gene, clone 23G_5 (Glo2_AMASS)	99
OTU104	HG425795	Uncultured Sclerocystis partial 18S rRNA gene, clone 113G_19 (Sclero1_AMASS)	99
OTU1044	KJ740964	Uncultured Glomeromycota clone 2013.SS.ZD91-1.63 18S small subunit ribosomal RNA gene, partial sequence	95
OTU1070	KU246251	Uncultured Ambispora clone OTU18 18S ribosomal RNA gene, partial sequence	89
OTU1078	KJ921542	Uncultured Glomeromycota clone OTU_304 small subunit ribosomal RNA gene, partial sequence	89
OTU1090	AY129590	Acaulospora sp. Acau10 small subunit ribosomal RNA gene, partial sequence	97
OTU1118 or 135	LN620971	Uncultured Scutellospora partial 18S rRNA gene, isolate NYyDE VTX00318, clone GAMF5692	100
OTU116	KF612336	Uncultured Glomeromycota clone INRD19 18S ribosomal RNA gene, partial sequence	94
OTU1261	KU246245	Uncultured Glomus clone OTU12 18S ribosomal RNA gene, partial sequence	89
OTU1291	KU246245	Uncultured Glomus clone OTU12 18S ribosomal RNA gene, partial sequence	91
OTU134	KJ921542	Uncultured Glomeromycota clone OTU_304 small subunit ribosomal RNA gene, partial sequence	94
OTU1395 or 618	KF612336	Uncultured Glomeromycota clone INRD19 18S ribosomal RNA gene, partial sequence	96
OTU1421	KP227180	Uncultured Glomeromycota clone 318 18S ribosomal RNA gene, partial sequence	99
OTU1467	KF489326	Uncultured Racocetra clone L3HS71__OTU_34 18S ribosomal RNA gene, partial sequence	98
OTU150	KJ740964	Uncultured Glomeromycota clone 2013.SS.ZD91-1.63 18S small subunit ribosomal RNA gene, partial sequence	91
OTU1538	KJ921542	Uncultured Glomeromycota clone OTU_304 small subunit ribosomal RNA gene, partial sequence	98
OTU1547	KU246355	Uncultured Glomus clone OTU122 18S ribosomal RNA gene, partial sequence	100
OTU156	MF567532	Uncultured Glomeromycotina clone OTU13 small subunit ribosomal RNA gene, partial sequence	90
OTU1603	LN906573	Uncultured Claroideoglomus partial 18S rRNA gene, clone Ta53-5	90
OTU1645	AF229771	Glomus sp. clB small subunit ribosomal RNA gene, partial sequence	87
OTU1698	KJ740964	Uncultured Glomeromycota clone 2013.SS.ZD91-1.63 18S small subunit ribosomal RNA gene, partial sequence	90
OTU174	MF567539	Uncultured Glomeromycotina clone OTU43 small subunit ribosomal RNA gene, partial sequence	100
OTU1856 or 971	LT978523	uncultured Funneliformis partial 18S rRNA gene, clone 28	100
OTU1884	KJ921542	Uncultured Glomeromycota clone OTU_304 small subunit ribosomal RNA gene, partial sequence	95
OTU1942 or 457	LT856669	Uncultured Claroideoglomus partial 18S rRNA gene, clone L2/3-6	100
OTU197	KF612336	Uncultured Glomeromycota clone INRD19 18S ribosomal RNA gene, partial sequence	94
OTU2062	AY903745	Uncultured glomeraceous AM fungus isolate 3 clone 6 small subunit ribosomal RNA gene, partial sequence	95
OTU2100	LT672092	Uncultured Scutellospora partial 18S rRNA gene, isolate M5, clone I6BWJM101BMXDK	99
OTU2142	KF489253	Uncultured Racocetraceae clone L3HS97__OTU_19 18S ribosomal RNA gene, partial sequence	99
OTU217	KF612336	Uncultured Glomeromycota clone INRD19 18S ribosomal RNA gene, partial sequence	97
OTU2205	HG380120	Uncultured Glomus partial 18S rRNA gene, clone STHS2-8	94
OTU221	KU246355	Uncultured Glomus clone OTU122 18S ribosomal RNA gene, partial sequence	100
OTU223	KF612336	Uncultured Glomeromycota clone INRD19 18S ribosomal RNA gene, partial sequence	92
OTU2235	LT672571	Uncultured Glomus partial 18S rRNA gene, isolate G5, clone I6BWJM101C8TI2	100
OTU2272	KM090122	Uncultured Glomeromycota clone S1-14 18S ribosomal RNA gene, partial sequence	90
OTU2274	HF559249	Uncultured Paraglomus partial 18S rRNA gene, clone GAT2-25	95
OTU231	LC274506	Uncultured Glomerales gene for 18S ribosomal RNA, partial sequence, isolate: DGGE band F	94
OTU2406	KJ921542	Uncultured Glomeromycota clone OTU_304 small subunit ribosomal RNA gene, partial sequence	95
OTU2473 or 940	KJ659120	Uncultured Paraglomus clone OTU39 18S ribosomal RNA gene, partial sequence	89
OTU2489	KU246251	Uncultured Ambispora clone OTU18 18S ribosomal RNA gene, partial sequence	87
OTU252	AY903745	Uncultured glomeraceous AM fungus isolate 3 clone 6 small subunit ribosomal RNA gene, partial sequence	97
OTU2671	KJ921542	Uncultured Glomeromycota clone OTU_304 small subunit ribosomal RNA gene, partial sequence	89
OTU2729	LN901055	Uncultured Glomus partial 18S rRNA gene, isolate MK6S61VTX00172, clone I241CS105F67IE	100
OTU2730	KF489253	Uncultured Racocetraceae clone L3HS97__OTU_19 18S ribosomal RNA gene, partial sequence	98
OTU276	KF489325	Uncultured Racocetra clone L3HS07__OTU_34 18S ribosomal RNA gene, partial sequence	97
OTU2777	KX109968	Uncultured Glomeraceae clone OTU22 18S ribosomal RNA gene, partial sequence	97
OTU2828	KU246270	Uncultured Glomus clone OTU37 18S ribosomal RNA gene, partial sequence	94
OTU2881	KJ740964	Uncultured Glomeromycota clone 2013.SS.ZD91-1.63 18S small subunit ribosomal RNA gene, partial sequence	93
OTU2890	KJ921542	Uncultured Glomeromycota clone OTU_304 small subunit ribosomal RNA gene, partial sequence	90
OTU2920	LT934964	uncultured Glomus genomic DNA sequence contains 18S rRNA gene, isolate LPxCB4 VT92, clone IK2YRTO01BIJ9Y	98
OTU2927	KU246270	Uncultured Glomus clone OTU37 18S ribosomal RNA gene, partial sequence	86
OTU2936	MF567545	Uncultured Glomeromycotina clone OTU36 small subunit ribosomal RNA gene, partial sequence	99
OTU2938	KF612336	Uncultured Glomeromycota clone INRD19 18S ribosomal RNA gene, partial sequence	94
OTU2948	KF612336	Uncultured Glomeromycota clone INRD19 18S ribosomal RNA gene, partial sequence	94
OTU2986	KJ740964	Uncultured Glomeromycota clone 2013.SS.ZD91-1.63 18S small subunit ribosomal RNA gene, partial sequence	92
OTU3003	HG975897	Uncultured Diversispora partial 18S rRNA gene, isolate KoruVPQ6 VT60, clone IB6WWHZ02HZVZ4	99
OTU3043	LC274508	Uncultured Glomerales gene for 18S ribosomal RNA, partial sequence, isolate: DGGE band H	97
OTU3085	KY232472	Uncultured Funneliformis clone OTU7 T3-20-80 18S ribosomal RNA gene, partial sequence	100
OTU313 or 144	LN555518	Uncultured Glomeromycota partial 18S rRNA gene, clone 365G_7_Glo4AMASS	96
OTU3151	KF612336	Uncultured Glomeromycota clone INRD19 18S ribosomal RNA gene, partial sequence	96
OTU3155	KM599643	Uncultured Glomeromycota clone R-WC3-15 18S ribosomal RNA gene, partial sequence	97
OTU3164	KU246243	Uncultured Paraglomus clone OTU10 18S ribosomal RNA gene, partial sequence	95
OTU318	LN555399	uncultured Glomeromycota partial 18S rRNA gene, clone 56G_14_Sclero1AMASS	98
OTU3239	KX058741	Uncultured Paraglomus clone OTU122 18S ribosomal RNA gene, partial sequence	94
OTU3293	KJ921542	Uncultured Glomeromycota clone OTU_304 small subunit ribosomal RNA gene, partial sequence	90
OTU3310 or 545	MG835539	Uncultured Rhizophagus clone Pm31 small subunit ribosomal RNA gene, partial sequence	100
OTU3339	HF559249	Uncultured Paraglomus partial 18S rRNA gene, clone GAT2-25	95
OTU3399	KF612336	Uncultured Glomeromycota clone INRD19 18S ribosomal RNA gene, partial sequence	93
OTU3430	KX058741	Uncultured Paraglomus clone OTU122 18S ribosomal RNA gene, partial sequence	94
OTU3507	KJ740964	Uncultured Glomeromycota clone 2013.SS.ZD91-1.63 18S small subunit ribosomal RNA gene, partial sequence	93
OTU3585	LN825882	Uncultured Glomus partial 18S rRNA gene, isolate JCyPS7 VTX00172, clone H4VBFYH02F0VE7	97
OTU3600	KJ921542	Uncultured Glomeromycota clone OTU_304 small subunit ribosomal RNA gene, partial sequence	92
OTU3640	KJ921542	Uncultured Glomeromycota clone OTU_304 small subunit ribosomal RNA gene, partial sequence	90
OTU369	KY089015	Uncultured Glomeromycotina clone IDA8R4R03C0EWL_SEG_12_1 small subunit ribosomal RNA gene, partial sequence	93
OTU3766	KC579432	Uncultured Glomus clone 30 18S ribosomal RNA gene, partial sequence	90
OTU3784	KM114349	Glomeromycota sp. AB-2014 isolate OTU07_ISbS 18S ribosomal RNA gene, partial sequence	100
OTU3786	LC274508	Uncultured Glomerales gene for 18S ribosomal RNA, partial sequence, isolate: DGGE band H	99
OTU3925 or 281	AF229771	Glomus sp. clB small subunit ribosomal RNA gene, partial sequence	98
OTU3933	KJ921542	Uncultured Glomeromycota clone OTU_304 small subunit ribosomal RNA gene, partial sequence	91
OTU3952	KU246251	Uncultured Ambispora clone OTU18 18S ribosomal RNA gene, partial sequence	88
OTU3961 or 831	FN388553	Uncultured Glomus partial 18S rRNA gene, isolate 07D9RVC	96
OTU397	KU246270	Uncultured Glomus clone OTU37 18S ribosomal RNA gene, partial sequence	95
OTU4009	KF612336	Uncultured Glomeromycota clone INRD19 18S ribosomal RNA gene, partial sequence	98
OTU4207	KF612336	Uncultured Glomeromycota clone INRD19 18S ribosomal RNA gene, partial sequence	92
OTU4219	KU246245	Uncultured Glomus clone OTU12 18S ribosomal RNA gene, partial sequence	88
OTU4254	KU246252	Uncultured Glomus clone OTU19 18S ribosomal RNA gene, partial sequence	98
OTU4279	KU900348	Acaulospora spinosa isolate CB15121 18S ribosomal RNA gene, partial sequence	97
OTU4292	KJ740964	Uncultured Glomeromycota clone 2013.SS.ZD91-1.63 18S small subunit ribosomal RNA gene, partial sequence	89
OTU43	KY588266	Uncultured Glomus clone VTX00310 (126) small subunit ribosomal RNA gene, partial sequence	93
OTU4305	GU353603	Uncultured Glomus clone LES03#D57 18S ribosomal RNA gene, partial sequence	95
OTU4438	KU295670	Uncultured Claroideoglomus clone OTU86 18S ribosomal RNA gene, partial sequence	100
OTU4453	KJ740964	Uncultured Glomeromycota clone 2013.SS.ZD91-1.63 18S small subunit ribosomal RNA gene, partial sequence	90
OTU4470	KU246355	Uncultured Glomus clone OTU122 18S ribosomal RNA gene, partial sequence	95
OTU4489	JF432010	Uncultured Glomus clone 11 18S ribosomal RNA gene, partial sequence	99
OTU4494	KP227196	Uncultured Glomeromycota clone 334 18S ribosomal RNA gene, partial sequence	100
OTU4621	KX529102	Racocetra sp. FAS-2017a isolate CMPC739.28 small subunit ribosomal RNA gene, partial sequence; internal transcribed spacer 1, 5.8S ribosomal RNA gene, and internal transcribed spacer 2, complete sequence; and large subunit ribosomal RNA gene, partial sequence	100
OTU4630	KY089015	Uncultured Glomeromycotina clone IDA8R4R03C0EWL_SEG_12_1 small subunit ribosomal RNA gene, partial sequence	93
OTU4676	KJ740833	Uncultured Glomeromycota clone 2012.FS.ZD-3.18 18S small subunit ribosomal RNA gene, partial sequence	91
OTU468	KF612336	Uncultured Glomeromycota clone INRD19 18S ribosomal RNA gene, partial sequence	94
OTU48	KX058741	Uncultured Paraglomus clone OTU122 18S ribosomal RNA gene, partial sequence	99
OTU4852	KJ740964	Uncultured Glomeromycota clone 2013.SS.ZD91-1.63 18S small subunit ribosomal RNA gene, partial sequence	94
OTU4857	FN388412	Uncultured Glomus partial 18S rRNA gene, isolate 07EC5DW	97
OTU4873	KP227394	Uncultured Glomeromycota clone 532 18S ribosomal RNA gene, partial sequence	97
OTU5005 or 349	MG076807	Paraglomus sp. strain AGC2-25 small subunit ribosomal RNA gene, partial sequence	95
OTU502	LT672472	Uncultured Scutellospora partial 18S rRNA gene, isolate M21, clone I6BWJM101DCSNY	98
OTU5035	KJ659088	Uncultured Acaulospora clone OTU7 18S ribosomal RNA gene, partial sequence	98
OTU5039	LT934660	uncultured Glomus genomic DNA sequence contains 18S rRNA gene, isolate LPwGM5 VT100, clone IK2YRTO01EFVWV	100
OTU5041	KJ740833	Uncultured Glomeromycota clone 2012.FS.ZD-3.18 18S small subunit ribosomal RNA gene, partial sequence	99
OTU507	HG380238	Uncultured Paraglomus partial 18S rRNA gene, clone RTHP2-1	96
OTU5097	JX292105	Glomus diaphanum isolate Zac19-03 18S ribosomal RNA gene, partial sequence	100
OTU5107	KX058741	Uncultured Paraglomus clone OTU122 18S ribosomal RNA gene, partial sequence	97
OTU5135	KF776990	Uncultured Glomeromycota clone AMV33 18S ribosomal RNA gene, partial sequence	95
OTU514	KU168010	Uncultured Gigasporaceae clone Gig8 18S ribosomal RNA gene, partial sequence	93
OTU5152	LN901055	Uncultured Glomus partial 18S rRNA gene, isolate MK6S61VTX00172, clone I241CS105F67IE	97
OTU5178	KM602175	Uncultured Glomeromycota clone S-TA3-64 18S ribosomal RNA gene, partial sequence	100
OTU5199	KJ740964	Uncultured Glomeromycota clone 2013.SS.ZD91-1.63 18S small subunit ribosomal RNA gene, partial sequence	94
OTU5210	LT672089	Uncultured Scutellospora partial 18S rRNA gene, isolate B15, clone I6BWJM101BG5HX	98
OTU5315	KX809143	Uncultured Claroideoglomus clone Gra-283 18S ribosomal RNA gene, partial sequence	95
OTU544	KF489299	Uncultured Racocetra clone L3HS96__OTU_33 18S ribosomal RNA gene, partial sequence	98
OTU5548	KU246251	Uncultured Ambispora clone OTU18 18S ribosomal RNA gene, partial sequence	91
OTU555	LT216981	Uncultured Glomus partial 18S rRNA gene, isolate 3C1 VT312, clone IKXC9GJ01CSNL6	97
OTU5564	KU246245	Uncultured Glomus clone OTU12 18S ribosomal RNA gene, partial sequence	85
OTU5589	LN826966	Uncultured Scutellospora partial 18S rRNA gene, isolate JFxMC1 VTX00318, clone HHQB69S02F3I6D	97
OTU5599	KU246245	Uncultured Glomus clone OTU12 18S ribosomal RNA gene, partial sequence	85
OTU5601	AY903745	Uncultured glomeraceous AM fungus isolate 3 clone 6 small subunit ribosomal RNA gene, partial sequence	97
OTU565	LN555399	uncultured Glomeromycota partial 18S rRNA gene, clone 56G_14_Sclero1AMASS	96
OTU5679	KF489299	Uncultured Racocetra clone L3HS96__OTU_33 18S ribosomal RNA gene, partial sequence	98
OTU5690	KU246251	Uncultured Ambispora clone OTU18 18S ribosomal RNA gene, partial sequence	92
OTU5765	KU246245	Uncultured Glomus clone OTU12 18S ribosomal RNA gene, partial sequence	89
OTU5770	KX058748	Uncultured Claroideoglomus clone OTU129 18S ribosomal RNA gene, partial sequence	100
OTU578	FR693458	Uncultured Paraglomus partial 18S rRNA gene, clone C2-19	91
OTU5818	FN646057	Uncultured Glomus partial 18S rRNA gene, clone E1-13	100
OTU5832	HF559249	Uncultured Paraglomus partial 18S rRNA gene, clone GAT2-25	98
OTU5841	Z14004	Acaulospora spinosa rDNA for small subunit rRNA	98
OTU589 or 249	KX529103	Racocetra sp. FAS-2017a isolate CMPC739.30 small subunit ribosomal RNA gene, partial sequence; internal transcribed spacer 1, 5.8S ribosomal RNA gene, and internal transcribed spacer 2, complete sequence; and large subunit ribosomal RNA gene, partial sequence	98
OTU5926	KF612336	Uncultured Glomeromycota clone INRD19 18S ribosomal RNA gene, partial sequence	94
OTU5933	KJ921542	Uncultured Glomeromycota clone OTU_304 small subunit ribosomal RNA gene, partial sequence	93
OTU6017	KX109968	Uncultured Glomeraceae clone OTU22 18S ribosomal RNA gene, partial sequence	99
OTU607	KX529097	Racocetra sp. FAS-2017a isolate CMPC739.2 small subunit ribosomal RNA gene, partial sequence; internal transcribed spacer 1, 5.8S ribosomal RNA gene, and internal transcribed spacer 2, complete sequence; and large subunit ribosomal RNA gene, partial sequence	99
OTU6085	KX462871	Uncultured Rhizophagus clone 3 18S ribosomal RNA gene, partial sequence	100
OTU6108	KJ659114	Uncultured Paraglomus clone OTU33 18S ribosomal RNA gene, partial sequence	89
OTU6116	KJ921542	Uncultured Glomeromycota clone OTU_304 small subunit ribosomal RNA gene, partial sequence	94
OTU6201	LT216981	Uncultured Glomus partial 18S rRNA gene, isolate 3C1 VT312, clone IKXC9GJ01CSNL6	99
OTU621	LN907172	Uncultured Glomeromycota partial 18S rRNA gene, clone HEMYXOA02HS8AG	95
OTU6234 or 851	KU246245	Uncultured Glomus clone OTU12 18S ribosomal RNA gene, partial sequence	91
OTU6267	LC274507	Uncultured Glomerales gene for 18S ribosomal RNA, partial sequence, isolate: DGGE band G	100
OTU6335	KU900348	Acaulospora spinosa isolate CB15121 18S ribosomal RNA gene, partial sequence	98
OTU6336 or 391	KF488861	Uncultured Racocetraceae clone L22LS3__OTU_24 18S ribosomal RNA gene, partial sequence	96
OTU649	HG425795	Uncultured Sclerocystis partial 18S rRNA gene, clone 113G_19 (Sclero1_AMASS)	97
OTU6520	KJ740964	Uncultured Glomeromycota clone 2013.SS.ZD91-1.63 18S small subunit ribosomal RNA gene, partial sequence	92
OTU653	KF612336	Uncultured Glomeromycota clone INRD19 18S ribosomal RNA gene, partial sequence	98
OTU6570	KX462868	Uncultured Sclerocystis clone 1 18S ribosomal RNA gene, partial sequence	96
OTU6573	KJ740964	Uncultured Glomeromycota clone 2013.SS.ZD91-1.63 18S small subunit ribosomal RNA gene, partial sequence	94
OTU667	KX462871	Uncultured Rhizophagus clone 3 18S ribosomal RNA gene, partial sequence	100
OTU6702	LT723917	Uncultured Glomus partial 18S rRNA gene, isolate SALKOPV3 VTX00143, clone I2R3EJD01DGO01	100
OTU6738 or 666	LC274506	Uncultured Glomerales gene for 18S ribosomal RNA, partial sequence, isolate: DGGE band F	98
OTU6766	LT217176	Uncultured Scutellospora partial 18S rRNA gene, isolate 6B6 VT318, clone IK2YRTO01EQDJ6	98
OTU679	KJ659114	Uncultured Paraglomus clone OTU33 18S ribosomal RNA gene, partial sequence	89
OTU6954	LN555518	Uncultured Glomeromycota partial 18S rRNA gene, clone 365G_7_Glo4AMASS	100
OTU6968	LT831794	Uncultured Glomeromycotina partial 18S rRNA gene, isolate MCyAA4 VTX00049, clone H4VBFYH02J282R	98
OTU7080	KJ740964	Uncultured Glomeromycota clone 2013.SS.ZD91-1.63 18S small subunit ribosomal RNA gene, partial sequence	89
OTU715	KF612336	Uncultured Glomeromycota clone INRD19 18S ribosomal RNA gene, partial sequence	96
OTU719	KX809143	Uncultured Claroideoglomus clone Gra-283 18S ribosomal RNA gene, partial sequence	93
OTU721	KJ921542	Uncultured Glomeromycota clone OTU_304 small subunit ribosomal RNA gene, partial sequence	92
OTU7253 or 503	MF567573	Uncultured Glomeromycotina clone OTU30 small subunit ribosomal RNA gene, partial sequence	100
OTU7315	KU246243	Uncultured Paraglomus clone OTU10 18S ribosomal RNA gene, partial sequence	92
OTU7327 or 431	LN620307	Uncultured Acaulospora partial 18S rRNA gene, isolate MUyAA VTX00026, clone GAMF5028	100
OTU7335	KM870947	Uncultured Claroideoglomus clone OTU34 18S ribosomal RNA gene, partial sequence	88
OTU7350	AB193054	Glomus clarum gene for 18S ribosomal RNA, partial sequence, clone:DGGE9	99
OTU7372	HG380120	Uncultured Glomus partial 18S rRNA gene, clone STHS2-8	91
OTU7425	KJ659154	Uncultured Rhizophagus clone OTU73 18S ribosomal RNA gene, partial sequence	99
OTU7516	KP331841	Uncultured Glomeromycota clone TTH-287 18S ribosomal RNA gene, partial sequence	97
OTU7579	KU246245	Uncultured Glomus clone OTU12 18S ribosomal RNA gene, partial sequence	89
OTU7584	KF489325	Uncultured Racocetra clone L3HS07__OTU_34 18S ribosomal RNA gene, partial sequence	97
OTU7611 or 40	AB747010	Uncultured Glomeromycota gene for 18S ribosomal RNA, partial sequence, clone: Pl_Yu_5_2_77	100
OTU7613	KM602157	Uncultured Glomeromycota clone S-TA3-6 18S ribosomal RNA gene, partial sequence	97
OTU7617	KU246245	Uncultured Glomus clone OTU12 18S ribosomal RNA gene, partial sequence	86
OTU765 or 1018	HG425787	Uncultured Glomus partial 18S rRNA gene, clone 109G_19 (Glo2_AMASS)	100
OTU7738	KU246245	Uncultured Glomus clone OTU12 18S ribosomal RNA gene, partial sequence	85
OTU7801	KJ740964	Uncultured Glomeromycota clone 2013.SS.ZD91-1.63 18S small subunit ribosomal RNA gene, partial sequence	89
OTU785	HF559249	Uncultured Paraglomus partial 18S rRNA gene, clone GAT2-25	99
OTU7853	LN826820	Uncultured Paraglomus partial 18S rRNA gene, isolate JCyAC5 VTX00281, clone H4VBFYH02HISA7	98
OTU787	LC274506	Uncultured Glomerales gene for 18S ribosomal RNA, partial sequence, isolate: DGGE band F	95
OTU7876	KF489157	Uncultured Racocetraceae clone L3LS152__OTU_19 18S ribosomal RNA gene, partial sequence	96
OTU8034 or 574	KJ921542	Uncultured Glomeromycota clone OTU_304 small subunit ribosomal RNA gene, partial sequence	98
OTU805	HG425795	Uncultured Sclerocystis partial 18S rRNA gene, clone 113G_19 (Sclero1_AMASS)	98
OTU8090	KP963578	Uncultured Glomerales clone Rcl123EF4 18S ribosomal RNA gene, partial sequence	100
OTU8111	KX058741	Uncultured Paraglomus clone OTU122 18S ribosomal RNA gene, partial sequence	100
OTU8123 or 16	KF612336	Uncultured Glomeromycota clone INRD19 18S ribosomal RNA gene, partial sequence	97
OTU8187	KJ740964	Uncultured Glomeromycota clone 2013.SS.ZD91-1.63 18S small subunit ribosomal RNA gene, partial sequence	94
OTU8282	KU246251	Uncultured Ambispora clone OTU18 18S ribosomal RNA gene, partial sequence	88
OTU8347	KU246245	Uncultured Glomus clone OTU12 18S ribosomal RNA gene, partial sequence	86
OTU8432 or 742	LN826820	Uncultured Paraglomus partial 18S rRNA gene, isolate JCyAC5 VTX00281, clone H4VBFYH02HISA7	100
OTU8439	AB568498	Glomus sp. NS04-1 gene for 18S ribosomal RNA, partial sequence	96
OTU8483	KF489066	Uncultured Racocetra clone L22HS173__OTU_34 18S ribosomal RNA gene, partial sequence	96
OTU850 or 970	KU246245	Uncultured Glomus clone OTU12 18S ribosomal RNA gene, partial sequence	89
OTU8516	KY416597	Claroideoglomus sp. clone OTU_025 small subunit ribosomal RNA gene, partial sequence	98
OTU8523	KX058741	Uncultured Paraglomus clone OTU122 18S ribosomal RNA gene, partial sequence	85
OTU854	KJ740930	Uncultured Glomeromycota clone 2012.FS.ZD-3.32 18S small subunit ribosomal RNA gene, partial sequence	97
OTU8568	DQ388625	Uncultured Glomus clone ETD6 18S ribosomal RNA gene, partial sequence	98
OTU8612	LT724005	Uncultured Claroideoglomus partial 18S rRNA gene, isolate SALVPPV4 VTX00057, clone I2R3EJD01B6N5G	100
OTU8686	LT672514	Uncultured Claroideoglomus partial 18S rRNA gene, isolate G14, clone I6BWJM101DVLUJ	99
OTU8791	AY903745	Uncultured glomeraceous AM fungus isolate 3 clone 6 small subunit ribosomal RNA gene, partial sequence	94
OTU8852	MG076807	Paraglomus sp. strain AGC2-25 small subunit ribosomal RNA gene, partial sequence	92
OTU888	KM599643	Uncultured Glomeromycota clone R-WC3-15 18S ribosomal RNA gene, partial sequence	97
OTU8880 or 21	KX462868	Uncultured Sclerocystis clone 1 18S ribosomal RNA gene, partial sequence	100
OTU8933	LN555399	uncultured Glomeromycota partial 18S rRNA gene, clone 56G_14_Sclero1AMASS	96
OTU8951	KF612336	Uncultured Glomeromycota clone INRD19 18S ribosomal RNA gene, partial sequence	94
OTU8953	LT934725	uncultured Gigaspora genomic DNA sequence contains 18S rRNA gene, isolate LPwIM4 VT39, clone IK2YRTO01CQ7PG	99
OTU8958	KF489369	Uncultured Glomeraceae clone L3HS223__OTU_62 18S ribosomal RNA gene, partial sequence	95
OTU8967	AY129613	Scutellospora sp. Scut4 isolate 2bf7 small subunit ribosomal RNA gene, partial sequence	99
OTU902	LC274506	Uncultured Glomerales gene for 18S ribosomal RNA, partial sequence, isolate: DGGE band F	99
OTU9066	KJ740833	Uncultured Glomeromycota clone 2012.FS.ZD-3.18 18S small subunit ribosomal RNA gene, partial sequence	96
OTU9077	KJ740964	Uncultured Glomeromycota clone 2013.SS.ZD91-1.63 18S small subunit ribosomal RNA gene, partial sequence	94
OTU91	KX462868	Uncultured Sclerocystis clone 1 18S ribosomal RNA gene, partial sequence	96
OTU9111	KU246245	Uncultured Glomus clone OTU12 18S ribosomal RNA gene, partial sequence	87
OTU916	KJ740964	Uncultured Glomeromycota clone 2013.SS.ZD91-1.63 18S small subunit ribosomal RNA gene, partial sequence	90
OTU9192	KY416597	Claroideoglomus sp. clone OTU_025 small subunit ribosomal RNA gene, partial sequence	91
OTU9194	FN386856	Uncultured Glomus partial 18S rRNA gene, isolate 04CE53A	94
OTU9268	KU246251	Uncultured Ambispora clone OTU18 18S ribosomal RNA gene, partial sequence	99
OTU927	HG425787	Uncultured Glomus partial 18S rRNA gene, clone 109G_19 (Glo2_AMASS)	97
OTU9284	KJ740964	Uncultured Glomeromycota clone 2013.SS.ZD91-1.63 18S small subunit ribosomal RNA gene, partial sequence	91
OTU9302	KF776990	Uncultured Glomeromycota clone AMV33 18S ribosomal RNA gene, partial sequence	91
OTU9352	KF489325	Uncultured Racocetra clone L3HS07__OTU_34 18S ribosomal RNA gene, partial sequence	98
OTU9459	KU246651	Uncultured Diversisporaceae clone IK2YRTO01CATX7 18S ribosomal RNA gene, partial sequence	100
OTU9486	KX462868	Uncultured Sclerocystis clone 1 18S ribosomal RNA gene, partial sequence	97
OTU9510	KF489299	Uncultured Racocetra clone L3HS96__OTU_33 18S ribosomal RNA gene, partial sequence	99
OTU9527	KJ921542	Uncultured Glomeromycota clone OTU_304 small subunit ribosomal RNA gene, partial sequence	96
OTU97	LN826966	Uncultured Scutellospora partial 18S rRNA gene, isolate JFxMC1 VTX00318, clone HHQB69S02F3I6D	98
OTU981	KJ74093	Uncultured Glomeromycota clone 2013.MS.ZD91-3.30 18S small subunit ribosomal RNA gene, partial sequence	95

## Sheet: Table S3
Table S3: The operational taxonomic distributions of the obtained sequences in root samples.
OTUs names	Accession No.	Description	Identity (%)
OTU1018	HG425786	Uncultured Glomus partial 18S rRNA gene, clone 23G_5 (Glo2_AMASS)	99
OTU104	HG425795	Uncultured Sclerocystis partial 18S rRNA gene, clone 113G_19 (Sclero1_AMASS)	99
OTU1090	AY129590	Acaulospora sp. Acau10 small subunit ribosomal RNA gene, partial sequence	97
OTU1118 or 135	LN620971	Uncultured Scutellospora partial 18S rRNA gene, isolate NYyDE VTX00318, clone GAMF5692	100
OTU1421	KP227180	Uncultured Glomeromycota clone 318 18S ribosomal RNA gene, partial sequence	99
OTU1467	KF489326	Uncultured Racocetra clone L3HS71__OTU_34 18S ribosomal RNA gene, partial sequence	98
OTU1538	KJ921542	Uncultured Glomeromycota clone OTU_304 small subunit ribosomal RNA gene, partial sequence	98
OTU1547	KU246355	Uncultured Glomus clone OTU122 18S ribosomal RNA gene, partial sequence	100
OTU174	MF567539	Uncultured Glomeromycotina clone OTU43 small subunit ribosomal RNA gene, partial sequence	100
OTU1856 or 971	LT978523	uncultured Funneliformis partial 18S rRNA gene, clone 28	100
OTU1942 or 457	LT856669	Uncultured Claroideoglomus partial 18S rRNA gene, clone L2/3-6	100
OTU2100	LT672092	Uncultured Scutellospora partial 18S rRNA gene, isolate M5, clone I6BWJM101BMXDK	99
OTU2142	KF489253	Uncultured Racocetraceae clone L3HS97__OTU_19 18S ribosomal RNA gene, partial sequence	99
OTU217	KF612336	Uncultured Glomeromycota clone INRD19 18S ribosomal RNA gene, partial sequence	97
OTU221	KU246355	Uncultured Glomus clone OTU122 18S ribosomal RNA gene, partial sequence	100
OTU2235	LT672571	Uncultured Glomus partial 18S rRNA gene, isolate G5, clone I6BWJM101C8TI2	100
OTU252	AY903745	Uncultured glomeraceous AM fungus isolate 3 clone 6 small subunit ribosomal RNA gene, partial sequence	97
OTU2729	LN901055	Uncultured Glomus partial 18S rRNA gene, isolate MK6S61VTX00172, clone I241CS105F67IE	100
OTU2730	KF489253	Uncultured Racocetraceae clone L3HS97__OTU_19 18S ribosomal RNA gene, partial sequence	98
OTU276	KF489325	Uncultured Racocetra clone L3HS07__OTU_34 18S ribosomal RNA gene, partial sequence	97
OTU2777	KX109968	Uncultured Glomeraceae clone OTU22 18S ribosomal RNA gene, partial sequence	97
OTU2920	LT934964	uncultured Glomus genomic DNA sequence contains 18S rRNA gene, isolate LPxCB4 VT92, clone IK2YRTO01BIJ9Y	98
OTU2936	MF567545	Uncultured Glomeromycotina clone OTU36 small subunit ribosomal RNA gene, partial sequence	99
OTU3003	HG975897	Uncultured Diversispora partial 18S rRNA gene, isolate KoruVPQ6 VT60, clone IB6WWHZ02HZVZ4	99
OTU3043	LC274508	Uncultured Glomerales gene for 18S ribosomal RNA, partial sequence, isolate: DGGE band H	97
OTU3085	KY232472	Uncultured Funneliformis clone OTU7 T3-20-80 18S ribosomal RNA gene, partial sequence	100
OTU3155	KM599643	Uncultured Glomeromycota clone R-WC3-15 18S ribosomal RNA gene, partial sequence	97
OTU318	LN555399	uncultured Glomeromycota partial 18S rRNA gene, clone 56G_14_Sclero1AMASS	98
OTU3310 or 545	MG835539	Uncultured Rhizophagus clone Pm31 small subunit ribosomal RNA gene, partial sequence	100
OTU3585	LN825882	Uncultured Glomus partial 18S rRNA gene, isolate JCyPS7 VTX00172, clone H4VBFYH02F0VE7	97
OTU3784	KM114349	Glomeromycota sp. AB-2014 isolate OTU07_ISbS 18S ribosomal RNA gene, partial sequence	100
OTU3786	LC274508	Uncultured Glomerales gene for 18S ribosomal RNA, partial sequence, isolate: DGGE band H	99
OTU3925 or 281	AF229771	Glomus sp. clB small subunit ribosomal RNA gene, partial sequence	98
OTU4009	KF612336	Uncultured Glomeromycota clone INRD19 18S ribosomal RNA gene, partial sequence	98
OTU4254	KU246252	Uncultured Glomus clone OTU19 18S ribosomal RNA gene, partial sequence	98
OTU4279	KU900348	Acaulospora spinosa isolate CB15121 18S ribosomal RNA gene, partial sequence	97
OTU4438	KU295670	Uncultured Claroideoglomus clone OTU86 18S ribosomal RNA gene, partial sequence	100
OTU4489	JF432010	Uncultured Glomus clone 11 18S ribosomal RNA gene, partial sequence	99
OTU4494	KP227196	Uncultured Glomeromycota clone 334 18S ribosomal RNA gene, partial sequence	100
OTU4621	KX529102	Racocetra sp. FAS-2017a isolate CMPC739.28 small subunit ribosomal RNA gene, partial sequence; internal transcribed spacer 1, 5.8S ribosomal RNA gene, and internal transcribed spacer 2, complete sequence; and large subunit ribosomal RNA gene, partial sequence	100
OTU48	KX058741	Uncultured Paraglomus clone OTU122 18S ribosomal RNA gene, partial sequence	99
OTU4857	FN388412	Uncultured Glomus partial 18S rRNA gene, isolate 07EC5DW	97
OTU4873	KP227394	Uncultured Glomeromycota clone 532 18S ribosomal RNA gene, partial sequence	97
OTU502	LT672472	Uncultured Scutellospora partial 18S rRNA gene, isolate M21, clone I6BWJM101DCSNY	98
OTU5035	KJ659088	Uncultured Acaulospora clone OTU7 18S ribosomal RNA gene, partial sequence	98
OTU5039	LT934660	uncultured Glomus genomic DNA sequence contains 18S rRNA gene, isolate LPwGM5 VT100, clone IK2YRTO01EFVWV	100
OTU5041	KJ740833	Uncultured Glomeromycota clone 2012.FS.ZD-3.18 18S small subunit ribosomal RNA gene, partial sequence	99
OTU5097	JX292105	Glomus diaphanum isolate Zac19-03 18S ribosomal RNA gene, partial sequence	100
OTU5107	KX058741	Uncultured Paraglomus clone OTU122 18S ribosomal RNA gene, partial sequence	97
OTU5152	LN901055	Uncultured Glomus partial 18S rRNA gene, isolate MK6S61VTX00172, clone I241CS105F67IE	97
OTU5178	KM602175	Uncultured Glomeromycota clone S-TA3-64 18S ribosomal RNA gene, partial sequence	100
OTU5210	LT672089	Uncultured Scutellospora partial 18S rRNA gene, isolate B15, clone I6BWJM101BG5HX	98
OTU544	KF489299	Uncultured Racocetra clone L3HS96__OTU_33 18S ribosomal RNA gene, partial sequence	98
OTU555	LT216981	Uncultured Glomus partial 18S rRNA gene, isolate 3C1 VT312, clone IKXC9GJ01CSNL6	97
OTU5589	LN826966	Uncultured Scutellospora partial 18S rRNA gene, isolate JFxMC1 VTX00318, clone HHQB69S02F3I6D	97
OTU5601	AY903745	Uncultured glomeraceous AM fungus isolate 3 clone 6 small subunit ribosomal RNA gene, partial sequence	97
OTU5679	KF489299	Uncultured Racocetra clone L3HS96__OTU_33 18S ribosomal RNA gene, partial sequence	98
OTU5770	KX058748	Uncultured Claroideoglomus clone OTU129 18S ribosomal RNA gene, partial sequence	100
OTU5818	FN646057	Uncultured Glomus partial 18S rRNA gene, clone E1-13	100
OTU5832	HF559249	Uncultured Paraglomus partial 18S rRNA gene, clone GAT2-25	98
OTU5841	Z14004	Acaulospora spinosa rDNA for small subunit rRNA	98
OTU589 or 249	KX529103	Racocetra sp. FAS-2017a isolate CMPC739.30 small subunit ribosomal RNA gene, partial sequence; internal transcribed spacer 1, 5.8S ribosomal RNA gene, and internal transcribed spacer 2, complete sequence; and large subunit ribosomal RNA gene, partial sequence	98
OTU6017	KX109968	Uncultured Glomeraceae clone OTU22 18S ribosomal RNA gene, partial sequence	99
OTU607	KX529097	Racocetra sp. FAS-2017a isolate CMPC739.2 small subunit ribosomal RNA gene, partial sequence; internal transcribed spacer 1, 5.8S ribosomal RNA gene, and internal transcribed spacer 2, complete sequence; and large subunit ribosomal RNA gene, partial sequence	99
OTU6085	KX462871	Uncultured Rhizophagus clone 3 18S ribosomal RNA gene, partial sequence	100
OTU6201	LT216981	Uncultured Glomus partial 18S rRNA gene, isolate 3C1 VT312, clone IKXC9GJ01CSNL6	99
OTU6267	LC274507	Uncultured Glomerales gene for 18S ribosomal RNA, partial sequence, isolate: DGGE band G	100
OTU6335	KU900348	Acaulospora spinosa isolate CB15121 18S ribosomal RNA gene, partial sequence	98
OTU649	HG425795	Uncultured Sclerocystis partial 18S rRNA gene, clone 113G_19 (Sclero1_AMASS)	97
OTU653	KF612336	Uncultured Glomeromycota clone INRD19 18S ribosomal RNA gene, partial sequence	98
OTU667	KX462871	Uncultured Rhizophagus clone 3 18S ribosomal RNA gene, partial sequence	100
OTU6702	LT723917	Uncultured Glomus partial 18S rRNA gene, isolate SALKOPV3 VTX00143, clone I2R3EJD01DGO01	100
OTU6738 or 666	LC274506	Uncultured Glomerales gene for 18S ribosomal RNA, partial sequence, isolate: DGGE band F	98
OTU6766	LT217176	Uncultured Scutellospora partial 18S rRNA gene, isolate 6B6 VT318, clone IK2YRTO01EQDJ6	98
OTU6954	LN555518	Uncultured Glomeromycota partial 18S rRNA gene, clone 365G_7_Glo4AMASS	100
OTU6968	LT831794	Uncultured Glomeromycotina partial 18S rRNA gene, isolate MCyAA4 VTX00049, clone H4VBFYH02J282R	98
OTU7253 or 503	MF567573	Uncultured Glomeromycotina clone OTU30 small subunit ribosomal RNA gene, partial sequence	100
OTU7327 or 431	LN620307	Uncultured Acaulospora partial 18S rRNA gene, isolate MUyAA VTX00026, clone GAMF5028	100
OTU7350	AB193054	Glomus clarum gene for 18S ribosomal RNA, partial sequence, clone:DGGE9	99
OTU7425	KJ659154	Uncultured Rhizophagus clone OTU73 18S ribosomal RNA gene, partial sequence	99
OTU7516	KP331841	Uncultured Glomeromycota clone TTH-287 18S ribosomal RNA gene, partial sequence	97
OTU7584	KF489325	Uncultured Racocetra clone L3HS07__OTU_34 18S ribosomal RNA gene, partial sequence	97
OTU7611 or 40	AB747010	Uncultured Glomeromycota gene for 18S ribosomal RNA, partial sequence, clone: Pl_Yu_5_2_77	100
OTU7613	KM602157	Uncultured Glomeromycota clone S-TA3-6 18S ribosomal RNA gene, partial sequence	97
OTU765 or 1018	HG425787	Uncultured Glomus partial 18S rRNA gene, clone 109G_19 (Glo2_AMASS)	100
OTU785	HF559249	Uncultured Paraglomus partial 18S rRNA gene, clone GAT2-25	99
OTU7853	LN826820	Uncultured Paraglomus partial 18S rRNA gene, isolate JCyAC5 VTX00281, clone H4VBFYH02HISA7	98
OTU8034 or 574	KJ921542	Uncultured Glomeromycota clone OTU_304 small subunit ribosomal RNA gene, partial sequence	98
OTU805	HG425795	Uncultured Sclerocystis partial 18S rRNA gene, clone 113G_19 (Sclero1_AMASS)	98
OTU8090	KP963578	Uncultured Glomerales clone Rcl123EF4 18S ribosomal RNA gene, partial sequence	100
OTU8111	KX058741	Uncultured Paraglomus clone OTU122 18S ribosomal RNA gene, partial sequence	100
OTU8123 or 16	KF612336	Uncultured Glomeromycota clone INRD19 18S ribosomal RNA gene, partial sequence	97
OTU8432 or 742	LN826820	Uncultured Paraglomus partial 18S rRNA gene, isolate JCyAC5 VTX00281, clone H4VBFYH02HISA7	100
OTU8516	KY416597	Claroideoglomus sp. clone OTU_025 small subunit ribosomal RNA gene, partial sequence	98
OTU854	KJ740930	Uncultured Glomeromycota clone 2012.FS.ZD-3.32 18S small subunit ribosomal RNA gene, partial sequence	97
OTU8568	DQ388625	Uncultured Glomus clone ETD6 18S ribosomal RNA gene, partial sequence	98
OTU8612	LT724005	Uncultured Claroideoglomus partial 18S rRNA gene, isolate SALVPPV4 VTX00057, clone I2R3EJD01B6N5G	100
OTU8686	LT672514	Uncultured Claroideoglomus partial 18S rRNA gene, isolate G14, clone I6BWJM101DVLUJ	99
OTU888	KM599643	Uncultured Glomeromycota clone R-WC3-15 18S ribosomal RNA gene, partial sequence	97
OTU8880 or 21	KX462868	Uncultured Sclerocystis clone 1 18S ribosomal RNA gene, partial sequence	100
OTU8953	LT934725	uncultured Gigaspora genomic DNA sequence contains 18S rRNA gene, isolate LPwIM4 VT39, clone IK2YRTO01CQ7PG	99
OTU8967	AY129613	Scutellospora sp. Scut4 isolate 2bf7 small subunit ribosomal RNA gene, partial sequence	99
OTU902	LC274506	Uncultured Glomerales gene for 18S ribosomal RNA, partial sequence, isolate: DGGE band F	99
OTU9268	KU246251	Uncultured Ambispora clone OTU18 18S ribosomal RNA gene, partial sequence	99
OTU927	HG425787	Uncultured Glomus partial 18S rRNA gene, clone 109G_19 (Glo2_AMASS)	97
OTU9352	KF489325	Uncultured Racocetra clone L3HS07__OTU_34 18S ribosomal RNA gene, partial sequence	98
OTU9459	KU246651	Uncultured Diversisporaceae clone IK2YRTO01CATX7 18S ribosomal RNA gene, partial sequence	100
OTU9486	KX462868	Uncultured Sclerocystis clone 1 18S ribosomal RNA gene, partial sequence	97
OTU9510	KF489299	Uncultured Racocetra clone L3HS96__OTU_33 18S ribosomal RNA gene, partial sequence	99
OTU97	LN826966	Uncultured Scutellospora partial 18S rRNA gene, isolate JFxMC1 VTX00318, clone HHQB69S02F3I6D	98
